# Supplementary material for: Awareness, Perceived Importance and Implementation of Sports Vision Training
Source: Sports (Basel). 2025 Oct 4;13(10):353. doi: 10.3390/sports13100353 (PMC12567578; doi:10.3390/sports13100353)
Supplement: Supplementary file 1 [file sports-13-00353-s001.zip]

Archive with 1 entries (1 files):
- sports-3843389-supplementary.pdf
